# Supplementary material for: Preclinical Evaluation of 2-Aminobenzothiazole Derivatives: In Silico, In Vitro, and Preliminary In Vivo Studies as Diabetic Treatments and Their Complications
Source: Molecules. 2025 Aug 20;30(16):3427. doi: 10.3390/molecules30163427 (PMC12388506; doi:10.3390/molecules30163427)
Supplement: Supplementary file 1 [file molecules-30-03427-s001.zip]

Archive with 1 entries (1 files):
- molecules-3836048-supplementary.pdf
